# Supplementary material for: Evaluation of redevelopment priority of abandoned industrial and mining land based on heavy metal pollution
Source: PLoS One. 2021 Jul 29;16(7):e0255509. doi: 10.1371/journal.pone.0255509 (PMC8321123; doi:10.1371/journal.pone.0255509)
Supplement: S1 Dataset — (XLSX) [file pone.0255509.s001.xlsx]

## Sheet: Sheet2
number	As（mg/kg）	Cd（mg/kg）	Cr（mg/kg）	Cu（mg/kg）	Pb（mg/kg）	Hg（mg/kg）	Ph	Type of damage	Type of Soil
1	11.09	0.11	1.3	34	56	1.1	8.6	excavated land	cinnamon soil
2	8.46	0.51	2.1	61	19	1.1	8.6	excavated land	cinnamon soil
3	7.34	0.38	2.6	63	18	0.07	8.4	excavated land	cinnamon soil
4	6.7	0.35	2.7	55	18	0.07	8.6	excavated land	cinnamon soil
5	7.3	0.36	2.5	27	21	0.07	8.3	excavated land	cinnamon soil
6	10.5	0.4	2.5	28	23	0.07	8.6	goaf land	cinnamon soil
7	5.9	0.34	2.5	36	18	0.07	8.4	goaf land	cinnamon soil
8	7.2	0.42	2.5	61	27	0.06	8.6	excavated land	cinnamon soil
9	3.5	0.43	2.5	88	29	0.06	8.7	goaf land	cinnamon soil
10	6.9	0.28	2.5	62	24	0.06	8.6	goaf land	cinnamon soil
11	5.9	0.15	2.8	58	61	0.05	8.5	goaf land	cinnamon soil
12	5.3	0.28	2.5	64	26	0.06	8.4	goaf land	cinnamon soil
13	5.7	0.26	2.5	63	25	0.06	8.6	excavated land	cinnamon soil
14	4.6	0.25	2.7	67	56	0.05	8.6	goaf land	cinnamon soil
15	6.7	0.19	2.6	69	58	0.05	8.5	goaf land	cinnamon soil
16	7.3	0.13	0.8	57	64	0.17	8.4	goaf land	cinnamon soil
17	10.5	0.12	1	56	55	0.16	8.6	goaf land	cinnamon soil
18	9.1	0.1	1.4	71	29	0.15	8.6	goaf land	cinnamon soil
19	8.46	0.17	1.8	75	29	0.13	8.3	goaf land	cinnamon soil
20	7.34	0.19	1.3	73	18	0.12	8.6	excavated land	cinnamon soil
21	8.87	0.31	2.6	53.94	33.91	0.16	8.4	goaf land	cinnamon soil
22	11.2	0.26	2.1	25.43	26.76	0.21	8.5	deposited land	cinnamon soil
23	7.35	3.07	2.7	40.56	55.43	4.33	8.6	goaf land	cinnamon soil
24	10.5	0.18	2.5	78	102	2.3	8.6	goaf land	cinnamon soil
25	11.6	0.32	2.5	20	71	1.5	8.4	goaf land	cinnamon soil
26	7.8	0.12	2.5	18	81	2.1	8.6	excavated land	cinnamon soil
27	9.2	0.38	2.5	19	81	1.6	8.3	excavated land	cinnamon soil
28	6.3	0.16	2.5	77	102	2.2	8.6	excavated land	cinnamon soil
29	7.1	0.32	2.5	24	74	1.2	8.4	excavated land	cinnamon soil
30	8.3	0.21	2.5	27	70	1.3	8.6	goaf land	cinnamon soil
31	6.6	0.27	2.5	29	70	1.3	8.5	deposited land	cinnamon soil
32	6.9	0.35	1.3	63	56	1.1	8.4	deposited land	cinnamon soil
33	3.5	0.51	1.4	34	57	1.1	8.7	deposited land	cinnamon soil
34	4	0.17	0.8	34	60	1.1	8.6	goaf land	cinnamon soil
35	6.58	0.2	2.7	50.89	54.3	0.257	8.6	goaf land	cinnamon soil
36	5.9	0.17	2.6	28	68	1.5	8.6	goaf land	cinnamon soil
37	4.2	0.19	2.8	36	60	1.1	8.3	goaf land	cinnamon soil
38	3.7	0.11	1	35	57	1.1	8.6	goaf land	cinnamon soil
39	7.2	0.38	1.8	61	57	1.1	8.4	excavated land	cinnamon soil
40	10.5	0.28	2.5	62	23	0.06	8.6	goaf land	cinnamon soil
41	5.7	0.36	2.6	36	19	0.07	8.6	goaf land	cinnamon soil
42	5.3	0.34	2.1	55	56	1.1	8.3	goaf land	cinnamon soil
43	4.6	0.4	2.7	27	18	0.07	8.7	goaf land	cinnamon soil
44	6.7	0.43	2.5	28	18	0.07	8.4	excavated land	cinnamon soil
45	5.9	0.42	2.5	88	18	0.07	8.6	excavated land	cinnamon soil
46	7.3	0.28	2.5	61	21	0.07	8.6	excavated land	cinnamon soil
47	9.1	0.26	2.5	64	29	0.06	8.5	sunk land	cinnamon soil
48	8.46	0.25	2.5	63	27	0.06	8.6	sunk land	cinnamon soil
49	7.34	0.19	2.5	67	24	0.06	8.4	sunk land	cinnamon soil
50	9.4	0.15	2.5	69	26	0.06	8.6	sunk land	cinnamon soil
51	7.3	0.13	2.7	58	25	0.05	8.6	sunk land	cinnamon soil
52	5.6	0.12	2.6	57	56	0.05	8.4	sunk land	cinnamon soil
53	3.1	0.1	2.8	56	58	0.05	8.6	deposited land	cinnamon soil
54	5.34	0.38	2.5	28	44.32	4.59	8.4	sunk land	cinnamon soil
55	12	0.34	2.5	61	64	0.17	8.7	deposited land	cinnamon soil
56	10.2	0.35	2.5	88	61	2.1	8.6	sunk land	cinnamon soil
57	13	0.36	2.5	62	55	0.16	8.6	deposited land	cinnamon soil
58	14	0.4	2.5	64	29	0.15	8.3	deposited land	cinnamon soil
59	7.5	0.42	2.5	67	18	0.12	8.6	deposited land	cinnamon soil
60	8.9	0.43	2.5	63	29	0.13	8.6	sunk land	cinnamon soil
61	15.5	0.28	2.7	69	102	0.17	8.6	sunk land	cinnamon soil
62	14	0.25	0.8	56	81	0.13	8.6	sunk land	cinnamon soil
63	12	0.28	2.6	58	102	0.16	8.3	sunk land	cinnamon soil
64	13	0.26	2.8	57	81	0.15	8.5	sunk land	cinnamon soil
65	15.5	0.13	1.8	73	70	2.2	8.6	sunk land	cinnamon soil
66	8.9	0.19	1	71	71	0.12	8.6	deposited land	cinnamon soil
67	12.1	0.1	2.1	77	68	1.6	8.4	sunk land	cinnamon soil
68	3.42	2.45	2.6	18	60	1.5	8.6	sunk land	cinnamon soil
69	7.5	0.15	1.4	75	74	2.3	8.6	deposited land	cinnamon soil
70	10.98	0.12	1.3	78	70	2.1	8.6	deposited land	cinnamon soil
71	11.2	0.23	2.7	19	60	1.2	8.6	deposited land	cinnamon soil
72	13.4	0.17	2.5	20	57	1.3	8.3	deposited land	cinnamon soil
73	6.8	0.19	2.5	24	57	1.3	8.6	deposited land	cinnamon soil
74	10.3	0.18	2.5	27	57	1.5	8.6	goaf land	cinnamon soil
75	12	0.16	2.5	29	56	1.1	8.7	goaf land	cinnamon soil
76	5.11	0.32	2.5	34	18	1.1	8.6	goaf land	cinnamon soil
77	4.76	0.38	2.5	36	19	1.1	8.5	deposited land	cinnamon soil
78	10.21	0.32	2.5	35	18	1.1	8.6	goaf land	cinnamon soil
79	9.87	0.12	2.5	28	56	1.1	8.6	goaf land	cinnamon soil
80	7.12	0.21	2.7	34	18	1.1	8.6	goaf land	cinnamon soil
81	5.82	0.27	2.6	61	21	1.1	8.6	goaf land	cinnamon soil
82	11.1	0.19	5.01	55	29	0.07	8.3	goaf land	cinnamon soil
83	10.2	0.17	2.98	36	27	0.07	8.4	goaf land	cinnamon soil
84	8.89	0.11	3.01	27	24	0.07	8.6	excavated land	cinnamon soil
85	9.87	0.51	0.8	28	26	0.07	8	excavated land	cinnamon soil
86	14	0.38	1	88	25	0.06	8.6	excavated land	cinnamon soil
87	8.62	0.35	1.4	61	56	0.06	8.6	excavated land	cinnamon soil
88	8.9	0.34	1.8	62	58	0.06	8.3	excavated land	cinnamon soil
89	8.38	0.36	1.3	64	18.1	0.06	8.6	excavated land	cinnamon soil
90	9.05	0.4	2.1	63	16.9	0.06	8.6	excavated land	cinnamon soil
91	9.48	0.43	2.6	67	15.6	0.05	8.6	excavated land	cinnamon soil
92	7.5	0.42	2.7	69	61	0.05	8.6	sunk land	cinnamon soil
93	15.5	0.28	2.5	58	64	0.05	8.3	sunk land	cinnamon soil
94	12	0.28	2.5	57	55	0.17	8.6	sunk land	cinnamon soil
95	10.5	0.26	2.5	56	29	0.16	7.9	sunk land	cinnamon soil
96	4.9	0.25	2.5	71	29	0.15	8.6	deposited land	cinnamon soil
97	4.8	0.19	2.5	75	18	0.13	8.4	sunk land	cinnamon soil
98	5.6	0.15	2.5	73	102	0.12	8.6	sunk land	cinnamon soil
99	11.4	0.13	2.5	78	102	2.3	8.3	deposited land	cinnamon soil
100	4.6	0.12	2.5	77	81	2.2	8.6	sunk land	cinnamon soil
101	5.9	0.1	2.7	18	81	2.1	8.5	sunk land	cinnamon soil
102	10.8	0.13	2.6	19	71	1.6	8	deposited land	cinnamon soil
103	6.7	0.17	2.8	20	74	1.5	8.6	sunk land	cinnamon soil
104	8.8	0.19	0.8	24	70	1.2	8.6	sunk land	cinnamon soil
105	10.82	0.18	1	27	70	1.3	8.6	sunk land	cinnamon soil
106	11.2	0.16	1.4	29	68	1.3	8.3	sunk land	cinnamon soil
107	10.6	0.12	1.8	28	60	1.5	8.6	sunk land	cinnamon soil
108	5.9	0.38	1.3	36	60	1.1	8.4	sunk land	cinnamon soil
109	7.3	0.32	2.1	34	57	1.1	8.6	excavated land	cinnamon soil
110	10.5	0.32	2.6	35	57	1.1	8.6	deposited land	cinnamon soil
111	3.5	0.21	2.7	34	57	1.1	8.3	deposited land	cinnamon soil
112	7.2	0.27	2.5	61	56	1.1	8.6	deposited land	cinnamon soil
113	6.9	0.17	2.5	63	56	1.1	8.5	excavated land	cinnamon soil
114	5.3	0.19	2.5	55	19	1.1	8.6	deposited land	cinnamon soil
115	5.7	0.17	2.5	36	18	0.07	8.6	excavated land	cinnamon soil
116	4.6	0.11	2.5	27	18	0.07	8.6	deposited land	cinnamon soil
117	6.7	0.51	2.5	28	18	0.07	8.3	deposited land	cinnamon soil
118	5.9	0.38	2.5	88	21	0.07	8.6	deposited land	cinnamon soil
119	7.3	0.35	2.5	61	23	0.07	8.6	deposited land	cinnamon soil
120	10.5	0.34	2.7	62	29	0.06	8	sunk land	cinnamon soil
121	9.1	0.36	2.6	64	27	0.06	8.6	deposited land	cinnamon soil
122	8.46	0.4	2.8	63	24	0.06	8.2	deposited land	cinnamon soil
123	7.34	0.43	0.8	67	26	0.06	8.3	deposited land	cinnamon soil
124	8.59	0.42	1	69	25	0.06	8.6	deposited land	cinnamon soil
125	6.7	0.28	1.4	58	56	0.05	8.4	deposited land	cinnamon soil
126	6.8	0.28	1.8	57	58	0.05	8.6	deposited land	cinnamon soil
127	5.99	0.26	1.3	56	61	0.05	8.6	sunk land	cinnamon soil
128	6.13	0.25	2.1	28.76	64	2.23	8.5	sunk land	cinnamon soil
129	5.59	0.19	2.6	39.06	55	0.17	8.6	sunk land	cinnamon soil
130	3.41	0.13	2.5	21.86	29	0.15	8.3	sunk land	cinnamon soil
131	4.12	0.15	2.7	24.65	29	0.16	8.6	deposited land	cinnamon soil
132	8.6	0.1	2.5	71	102	0.12	7.9	deposited land	cinnamon soil
133	9.1	0.12	2.5	43.23	108	0.13	8.6	excavated land	cinnamon soil
134	8.87	0.31	2.5	75	102	2.3	8.3	deposited land	cinnamon soil
135	5.9	0.19	2.5	78	81	2.1	8.4	sunk land	cinnamon soil
136	8.69	0.17	2.5	73	81	2.2	8.3	deposited land	cinnamon soil
137	5.7	0.18	2.5	77	71	1.6	8.6	sunk land	cinnamon soil
138	4.6	0.16	2.5	18	74	1.5	8.5	sunk land	cinnamon soil
139	9.3	0.12	2.7	19	70	1.2	8.6	sunk land	cinnamon soil
140	8.5	0.38	2.6	20	70	1.3	8.6	sunk land	cinnamon soil
141	6.7	0.32	2.8	24	68	1.3	8.3	sunk land	cinnamon soil
142	7.49	0.32	3.53	27	60	1.5	7.9	sunk land	cinnamon soil
143	8.87	0.21	4.2	29	60	1.1	8.6	sunk land	cinnamon soil
144	9.13	0.27	0.8	28	57	1.1	8.3	sunk land	cinnamon soil
145	11.2	0.17	1	36	57	1.1	8.6	sunk land	cinnamon soil
146	9.8	0.17	1.8	35	56	1.1	8.4	sunk land	cinnamon soil
147	8.87	0.19	1.4	34	57	1.1	8.6	sunk land	cinnamon soil
148	13	0.17	2.8	63	23	0.07	8.5	deposited land	cinnamon soil
